# Supplementary material for: US-wide equine strongylid egg count data demonstrate seasonal and regional trends
Source: Parasitology. 2024 Apr 17;151(6):579–86. doi: 10.1017/S0031182024000489 (PMC11428020; doi:10.1017/S0031182024000489)
Supplement: Nielsen et al. supplementary material 3 — Nielsen et al. supplementary material [file S0031182024000489sup003.xlsx]

## Sheet: Appendix_1
Type	Term	Estimate	P_value
ANOVA	Date	--	0.203
ANOVA	Date:USA_region	--	0.011
ANOVA	USA_region	--	< 0.001
ANOVA	USA_region:cos(2 * pi * SeasonEffect1)	--	0.026
ANOVA	USA_region:cos(2 * pi * SeasonEffect2)	--	< 0.001
ANOVA	USA_region:sin(2 * pi * SeasonEffect1)	--	< 0.001
ANOVA	USA_region:sin(2 * pi * SeasonEffect2)	--	< 0.001
Fixed Effect	Date	0.001	< 0.001
Fixed Effect	USA_regionNorth_Central	0.000	--
Fixed Effect	USA_regionNortheast	25.198	0.002
Fixed Effect	USA_regionSouth_Central	13.617	0.108
Fixed Effect	USA_regionSoutheast	21.322	0.008
Fixed Effect	USA_regionWest	17.510	0.033
Interaction	Date:USA_regionNorth_Central	0.000	--
Interaction	Date:USA_regionNortheast	-0.001	0.003
Interaction	Date:USA_regionSouth_Central	-0.001	0.071
Interaction	Date:USA_regionSoutheast	-0.001	0.011
Interaction	Date:USA_regionWest	-0.001	0.025
Interaction	USA_regionNorth_Central:cos(2 * pi * SeasonEffect1)	0.021	0.818
Interaction	USA_regionNorth_Central:cos(2 * pi * SeasonEffect2)	-0.893	< 0.001
Interaction	USA_regionNorth_Central:sin(2 * pi * SeasonEffect1)	0.168	0.037
Interaction	USA_regionNorth_Central:sin(2 * pi * SeasonEffect2)	-0.290	< 0.001
Interaction	USA_regionNortheast:cos(2 * pi * SeasonEffect1)	-0.266	0.002
Interaction	USA_regionNortheast:cos(2 * pi * SeasonEffect2)	-0.544	< 0.001
Interaction	USA_regionNortheast:sin(2 * pi * SeasonEffect1)	0.108	0.178
Interaction	USA_regionNortheast:sin(2 * pi * SeasonEffect2)	-0.317	< 0.001
Interaction	USA_regionSouth_Central:cos(2 * pi * SeasonEffect1)	-0.279	0.004
Interaction	USA_regionSouth_Central:cos(2 * pi * SeasonEffect2)	0.083	0.353
Interaction	USA_regionSouth_Central:sin(2 * pi * SeasonEffect1)	-0.257	0.004
Interaction	USA_regionSouth_Central:sin(2 * pi * SeasonEffect2)	0.017	0.850
Interaction	USA_regionSoutheast:cos(2 * pi * SeasonEffect1)	-0.097	0.268
Interaction	USA_regionSoutheast:cos(2 * pi * SeasonEffect2)	-0.373	< 0.001
Interaction	USA_regionSoutheast:sin(2 * pi * SeasonEffect1)	0.089	0.267
Interaction	USA_regionSoutheast:sin(2 * pi * SeasonEffect2)	0.089	0.281
Interaction	USA_regionWest:cos(2 * pi * SeasonEffect1)	-0.010	0.911
Interaction	USA_regionWest:cos(2 * pi * SeasonEffect2)	-0.267	0.001
Interaction	USA_regionWest:sin(2 * pi * SeasonEffect1)	0.103	0.213
Interaction	USA_regionWest:sin(2 * pi * SeasonEffect2)	-0.117	0.171
