# Supplementary material for: US-wide equine strongylid egg count data demonstrate seasonal and regional trends
Source: Parasitology. 2024 Apr 17;151(6):579–86. doi: 10.1017/S0031182024000489 (PMC11428020; doi:10.1017/S0031182024000489)
Supplement: Nielsen et al. supplementary material 4 — Nielsen et al. supplementary material [file S0031182024000489sup004.xlsx]

## Sheet: Appendix_2
Threshold	Type	Term	Estimate	P_value
FEC >0	ANOVA	USA_region	--	< 0.001
FEC >0	ANOVA	USA_region:cos(2 * pi * SeasonEffect1)	--	0.343
FEC >0	ANOVA	USA_region:cos(2 * pi * SeasonEffect2)	--	0.010
FEC >0	ANOVA	USA_region:sin(2 * pi * SeasonEffect1)	--	0.051
FEC >0	ANOVA	USA_region:sin(2 * pi * SeasonEffect2)	--	0.791
FEC >0	ANOVA	cos(2 * pi * SeasonEffect1)	--	0.145
FEC >0	ANOVA	cos(2 * pi * SeasonEffect2)	--	0.088
FEC >0	ANOVA	sin(2 * pi * SeasonEffect1)	--	0.002
FEC >0	ANOVA	sin(2 * pi * SeasonEffect2)	--	0.006
FEC >0	Fixed Effect	USA_regionNorth_Central	0.000	--
FEC >0	Fixed Effect	USA_regionNortheast	0.081	0.627
FEC >0	Fixed Effect	USA_regionSouth_Central	-0.226	0.531
FEC >0	Fixed Effect	USA_regionSoutheast	0.088	0.599
FEC >0	Fixed Effect	USA_regionWest	-0.974	< 0.001
FEC >0	Fixed Effect	cos(2 * pi * SeasonEffect1)	0.047	0.517
FEC >0	Fixed Effect	cos(2 * pi * SeasonEffect2)	0.004	0.953
FEC >0	Fixed Effect	sin(2 * pi * SeasonEffect1)	-0.229	< 0.001
FEC >0	Fixed Effect	sin(2 * pi * SeasonEffect2)	0.099	0.140
FEC >0	Interaction	USA_regionNortheast:cos(2 * pi * SeasonEffect1)	-0.064	0.457
FEC >0	Interaction	USA_regionNortheast:cos(2 * pi * SeasonEffect2)	-0.105	0.189
FEC >0	Interaction	USA_regionNortheast:sin(2 * pi * SeasonEffect1)	0.211	0.004
FEC >0	Interaction	USA_regionNortheast:sin(2 * pi * SeasonEffect2)	-0.015	0.850
FEC >0	Interaction	USA_regionSouth_Central:cos(2 * pi * SeasonEffect1)	0.020	0.913
FEC >0	Interaction	USA_regionSouth_Central:cos(2 * pi * SeasonEffect2)	0.143	0.418
FEC >0	Interaction	USA_regionSouth_Central:sin(2 * pi * SeasonEffect1)	-0.013	0.944
FEC >0	Interaction	USA_regionSouth_Central:sin(2 * pi * SeasonEffect2)	-0.103	0.589
FEC >0	Interaction	USA_regionSoutheast:cos(2 * pi * SeasonEffect1)	-0.130	0.134
FEC >0	Interaction	USA_regionSoutheast:cos(2 * pi * SeasonEffect2)	-0.086	0.287
FEC >0	Interaction	USA_regionSoutheast:sin(2 * pi * SeasonEffect1)	0.172	0.022
FEC >0	Interaction	USA_regionSoutheast:sin(2 * pi * SeasonEffect2)	-0.021	0.800
FEC >0	Interaction	USA_regionWest:cos(2 * pi * SeasonEffect1)	-0.212	0.085
FEC >0	Interaction	USA_regionWest:cos(2 * pi * SeasonEffect2)	0.246	0.038
FEC >0	Interaction	USA_regionWest:sin(2 * pi * SeasonEffect1)	0.113	0.316
FEC >0	Interaction	USA_regionWest:sin(2 * pi * SeasonEffect2)	-0.134	0.251
FEC >0	RE SD	VetPractice	0.440	--
FEC >0	RE SD	Observation-level	0.503	--
FEC >200	ANOVA	USA_region	--	< 0.001
FEC >200	ANOVA	USA_region:cos(2 * pi * SeasonEffect1)	--	0.929
FEC >200	ANOVA	USA_region:cos(2 * pi * SeasonEffect2)	--	0.057
FEC >200	ANOVA	USA_region:sin(2 * pi * SeasonEffect1)	--	0.045
FEC >200	ANOVA	USA_region:sin(2 * pi * SeasonEffect2)	--	0.526
FEC >200	ANOVA	cos(2 * pi * SeasonEffect1)	--	0.233
FEC >200	ANOVA	cos(2 * pi * SeasonEffect2)	--	0.018
FEC >200	ANOVA	sin(2 * pi * SeasonEffect1)	--	0.078
FEC >200	ANOVA	sin(2 * pi * SeasonEffect2)	--	0.001
FEC >200	Fixed Effect	USA_regionNorth_Central	0.000	--
FEC >200	Fixed Effect	USA_regionNortheast	0.074	0.696
FEC >200	Fixed Effect	USA_regionSouth_Central	-0.057	0.889
FEC >200	Fixed Effect	USA_regionSoutheast	0.144	0.447
FEC >200	Fixed Effect	USA_regionWest	-1.229	< 0.001
FEC >200	Fixed Effect	cos(2 * pi * SeasonEffect1)	-0.025	0.748
FEC >200	Fixed Effect	cos(2 * pi * SeasonEffect2)	-0.028	0.695
FEC >200	Fixed Effect	sin(2 * pi * SeasonEffect1)	-0.163	0.011
FEC >200	Fixed Effect	sin(2 * pi * SeasonEffect2)	0.112	0.111
FEC >200	Interaction	USA_regionNortheast:cos(2 * pi * SeasonEffect1)	-0.004	0.967
FEC >200	Interaction	USA_regionNortheast:cos(2 * pi * SeasonEffect2)	-0.127	0.129
FEC >200	Interaction	USA_regionNortheast:sin(2 * pi * SeasonEffect1)	0.179	0.020
FEC >200	Interaction	USA_regionNortheast:sin(2 * pi * SeasonEffect2)	-0.036	0.664
FEC >200	Interaction	USA_regionSouth_Central:cos(2 * pi * SeasonEffect1)	0.106	0.594
FEC >200	Interaction	USA_regionSouth_Central:cos(2 * pi * SeasonEffect2)	0.087	0.643
FEC >200	Interaction	USA_regionSouth_Central:sin(2 * pi * SeasonEffect1)	-0.254	0.202
FEC >200	Interaction	USA_regionSouth_Central:sin(2 * pi * SeasonEffect2)	-0.225	0.275
FEC >200	Interaction	USA_regionSoutheast:cos(2 * pi * SeasonEffect1)	-0.020	0.829
FEC >200	Interaction	USA_regionSoutheast:cos(2 * pi * SeasonEffect2)	-0.004	0.959
FEC >200	Interaction	USA_regionSoutheast:sin(2 * pi * SeasonEffect1)	0.130	0.095
FEC >200	Interaction	USA_regionSoutheast:sin(2 * pi * SeasonEffect2)	0.020	0.813
FEC >200	Interaction	USA_regionWest:cos(2 * pi * SeasonEffect1)	-0.092	0.543
FEC >200	Interaction	USA_regionWest:cos(2 * pi * SeasonEffect2)	0.216	0.140
FEC >200	Interaction	USA_regionWest:sin(2 * pi * SeasonEffect1)	0.054	0.702
FEC >200	Interaction	USA_regionWest:sin(2 * pi * SeasonEffect2)	-0.153	0.287
FEC >200	RE SD	VetPractice	0.502	--
FEC >200	RE SD	Observation-level	0.497	--
FEC >500	ANOVA	USA_region	--	< 0.001
FEC >500	ANOVA	USA_region:cos(2 * pi * SeasonEffect1)	--	0.740
FEC >500	ANOVA	USA_region:cos(2 * pi * SeasonEffect2)	--	0.306
FEC >500	ANOVA	USA_region:sin(2 * pi * SeasonEffect1)	--	0.078
FEC >500	ANOVA	USA_region:sin(2 * pi * SeasonEffect2)	--	0.917
FEC >500	ANOVA	cos(2 * pi * SeasonEffect1)	--	0.044
FEC >500	ANOVA	cos(2 * pi * SeasonEffect2)	--	0.003
FEC >500	ANOVA	sin(2 * pi * SeasonEffect1)	--	0.191
FEC >500	ANOVA	sin(2 * pi * SeasonEffect2)	--	0.013
FEC >500	Fixed Effect	USA_regionNorth_Central	0.000	--
FEC >500	Fixed Effect	USA_regionNortheast	0.060	0.770
FEC >500	Fixed Effect	USA_regionSouth_Central	-0.303	0.503
FEC >500	Fixed Effect	USA_regionSoutheast	0.141	0.493
FEC >500	Fixed Effect	USA_regionWest	-1.338	< 0.001
FEC >500	Fixed Effect	cos(2 * pi * SeasonEffect1)	0.006	0.947
FEC >500	Fixed Effect	cos(2 * pi * SeasonEffect2)	-0.058	0.493
FEC >500	Fixed Effect	sin(2 * pi * SeasonEffect1)	-0.140	0.063
FEC >500	Fixed Effect	sin(2 * pi * SeasonEffect2)	0.091	0.282
FEC >500	Interaction	USA_regionNortheast:cos(2 * pi * SeasonEffect1)	-0.055	0.619
FEC >500	Interaction	USA_regionNortheast:cos(2 * pi * SeasonEffect2)	-0.100	0.318
FEC >500	Interaction	USA_regionNortheast:sin(2 * pi * SeasonEffect1)	0.169	0.060
FEC >500	Interaction	USA_regionNortheast:sin(2 * pi * SeasonEffect2)	-0.015	0.881
FEC >500	Interaction	USA_regionSouth_Central:cos(2 * pi * SeasonEffect1)	-0.187	0.472
FEC >500	Interaction	USA_regionSouth_Central:cos(2 * pi * SeasonEffect2)	-0.134	0.575
FEC >500	Interaction	USA_regionSouth_Central:sin(2 * pi * SeasonEffect1)	-0.417	0.098
FEC >500	Interaction	USA_regionSouth_Central:sin(2 * pi * SeasonEffect2)	-0.172	0.514
FEC >500	Interaction	USA_regionSoutheast:cos(2 * pi * SeasonEffect1)	-0.116	0.293
FEC >500	Interaction	USA_regionSoutheast:cos(2 * pi * SeasonEffect2)	-0.025	0.807
FEC >500	Interaction	USA_regionSoutheast:sin(2 * pi * SeasonEffect1)	0.095	0.300
FEC >500	Interaction	USA_regionSoutheast:sin(2 * pi * SeasonEffect2)	0.017	0.863
FEC >500	Interaction	USA_regionWest:cos(2 * pi * SeasonEffect1)	-0.205	0.315
FEC >500	Interaction	USA_regionWest:cos(2 * pi * SeasonEffect2)	0.274	0.165
FEC >500	Interaction	USA_regionWest:sin(2 * pi * SeasonEffect1)	0.069	0.716
FEC >500	Interaction	USA_regionWest:sin(2 * pi * SeasonEffect2)	-0.103	0.599
FEC >500	RE SD	VetPractice	0.536	--
FEC >500	RE SD	Observation-level	0.536	--
